# Supplementary material for: Persistence of Colistin Resistance and mcr-1.1-Positive E. coli in Poultry Despite Colistin Ban in Japan
Source: Antibiotics (Basel). 2025 Apr 1;14(4):360. doi: 10.3390/antibiotics14040360 (PMC12024320; doi:10.3390/antibiotics14040360)
Supplement: Supplementary file 1 [file antibiotics-14-00360-s001.zip]

Archive with 7 entries (6 files):
- Figure-S1.pdf
- Table-S1.pdf
- Table-S2.pdf
- __MACOSX/
- __MACOSX/._Figure-S1.pdf
- __MACOSX/._Table-S1.pdf
- __MACOSX/._Table-S2.pdf
